# Supplementary material for: Artificial Intelligence Supporting the Training of Communication Skills in the Education of Health Care Professions: Scoping Review
Source: J Med Internet Res. 2023 Jun 19;25:e43311. doi: 10.2196/43311 (PMC10337453; doi:10.2196/43311)
Supplement: Multimedia Appendix 2 [file jmir_v25i1e43311_app2.xlsx]

## Sheet: Sheet 1
Multimedia Appendix 2. Complete Search Strategy
Databases	Search Terms	October 2022	February 2023
Scopus	TITLE-ABS-KEY ( ( {health care education} OR {healthcare education} OR {interprofessional education} OR {inter-professional education} OR {medical education} OR {medical students} OR {nursing education} OR {nursing students} OR {psychology students} OR {psychology education} OR {occupational therapy students} OR {occupational therapy education} OR {midwifery students} OR {midwifery education} OR …	125	142
PubMed	("health care education" OR "Education, Medical, Undergraduate"[Mesh] OR "Education, Medical"[Mesh] OR "healthcare education" OR "interprofessional education" OR "inter-professional education" OR "medical education" OR "medical students" OR "nursing education" OR "nursing students" OR "psychology students" OR "psychology education" OR "occupational therapy students" OR "occupational therapy educa…	120	131
Cochrane	("health care education" OR "Education, Medical, Undergraduate" OR "Education, Medical" OR "healthcare education" OR "interprofessional education" OR "inter-professional education" OR "medical education" OR "medical students" OR "nursing education" OR "nursing students" OR "psychology students" OR "psychology education" OR "occupational therapy students" OR "occupational therapy education" OR "mi…	21	23
Web of Science	ALL=(("health care education" OR "healthcare education" OR "interprofessional education" OR "inter-professional education" OR "medical education" OR "medical students" OR "nursing education" OR "nursing students" OR "psychology students" OR "psychology education" OR "occupational therapy students" OR "occupational therapy education" OR "midwifery students" OR "midwifery education" OR "physiothera…	50	64
CINAHL	("health care education" OR "Education, Medical, Undergraduate" OR "Education, Medical" OR "healthcare education" OR "interprofessional education" OR "inter-professional education" OR "medical education" OR "medical students" OR "nursing education" OR "nursing students" OR "psychology students" OR "psychology education" OR "occupational therapy students" OR "occupational therapy education" OR "mi…	23	25
		in total: 339	in total: 385
